# Supplementary material for: Genome-wide association and functional annotation analyses reveal candidate genes and pathways associated with various ewe longevity indicators in U.S. Katahdin sheep
Source: Front Genet. 2025 Jul 3;16:1600587. doi: 10.3389/fgene.2025.1600587 (PMC12267044; doi:10.3389/fgene.2025.1600587)
Supplement: Supplementary file 1 [file Table1.xlsx]

## Sheet: Genes
CHR	BP	gene_id	gene_biotype
1	66241221	ENSOARG00020006497	protein_coding
1	66241221	ENSOARG00020006716	protein_coding
1	66241221	ENSOARG00020028768	lncRNA
1	66241221	ENSOARG00020029840	lncRNA
1	66241221	ENSOARG00020031021	protein_coding
1	66241221	ENSOARG00020035531	protein_coding
1	188636771	ENSOARG00020000118	protein_coding
1	188636771	ENSOARG00020010155	protein_coding
1	188636771	ENSOARG00020032532	lncRNA
2	122777052	ENSOARG00020014853	protein_coding
2	122777052	ENSOARG00020015094	protein_coding
2	148006184	ENSOARG00020012593	protein_coding
2	155017143	ENSOARG00020022232	protein_coding
2	155017143	ENSOARG00020026958	snRNA
2	155017143	ENSOARG00020036565	lncRNA
2	162512999	ENSOARG00020026899	lncRNA
2	162512999	ENSOARG00020033540	protein_coding
2	162512999	ENSOARG00020038244	lncRNA
2	220591671	ENSOARG00020007519	protein_coding
2	220591671	ENSOARG00020007920	protein_coding
2	220591671	ENSOARG00020007976	protein_coding
2	220591671	ENSOARG00020008046	protein_coding
2	220591671	ENSOARG00020008102	protein_coding
2	220591671	ENSOARG00020008163	protein_coding
2	220591671	ENSOARG00020008297	protein_coding
2	220591671	ENSOARG00020008478	protein_coding
2	220591671	ENSOARG00020029413	lncRNA
2	220591671	ENSOARG00020030515	lncRNA
3	76243463	ENSOARG00020032438	protein_coding
3	185651418	ENSOARG00020002374	protein_coding
3	185651418	ENSOARG00020002429	protein_coding
3	185651418	ENSOARG00020035674	protein_coding
3	193322988	ENSOARG00020005387	protein_coding
3	193322988	ENSOARG00020031101	protein_coding
3	211102082	ENSOARG00020009107	protein_coding
3	211102082	ENSOARG00020009166	protein_coding
3	211102082	ENSOARG00020027177	lncRNA
3	211102082	ENSOARG00020037272	lncRNA
3	211102082	ENSOARG00020037551	lncRNA
3	211102082	ENSOARG00020040040	protein_coding
4	12222871	ENSOARG00020017546	protein_coding
4	12222871	ENSOARG00020028395	lncRNA
4	12222871	ENSOARG00020033537	lncRNA
4	65051183	ENSOARG00020005792	protein_coding
4	94129301	ENSOARG00020005028	miRNA
4	94129301	ENSOARG00020005071	protein_coding
4	94129301	ENSOARG00020026484	protein_coding
4	94129301	ENSOARG00020027873	lncRNA
4	94129301	ENSOARG00020029720	lncRNA
4	94129301	ENSOARG00020030512	lncRNA
4	94129301	ENSOARG00020032751	lncRNA
4	94129301	ENSOARG00020035180	lncRNA
4	94129301	ENSOARG00020036546	lncRNA
4	94129301	ENSOARG00020037327	lncRNA
4	94129301	ENSOARG00020040526	lncRNA
6	17589516	ENSOARG00020025493	protein_coding
6	17589516	ENSOARG00020025577	protein_coding
6	17589516	ENSOARG00020025587	protein_coding
6	17589516	ENSOARG00020025595	protein_coding
6	17589516	ENSOARG00020029134	protein_coding
6	17589516	ENSOARG00020029642	lncRNA
6	32071830	ENSOARG00020021077	protein_coding
6	72565414	ENSOARG00020019405	protein_coding
6	72565414	ENSOARG00020019446	protein_coding
6	72565414	ENSOARG00020019566	protein_coding
6	72565414	ENSOARG00020019666	protein_coding
6	72565414	ENSOARG00020019845	protein_coding
6	72565414	ENSOARG00020027525	protein_coding
6	72565414	ENSOARG00020029379	protein_coding
6	72565414	ENSOARG00020030999	protein_coding
6	85982278	ENSOARG00020001098	protein_coding
6	85982278	ENSOARG00020001173	protein_coding
6	85982278	ENSOARG00020001244	protein_coding
6	85982278	ENSOARG00020038822	lncRNA
7	10694207	ENSOARG00020003488	protein_coding
7	10694207	ENSOARG00020003611	protein_coding
7	10694207	ENSOARG00020004170	snoRNA
7	10694207	ENSOARG00020038995	protein_coding
7	10695388	ENSOARG00020003488	protein_coding
7	10695388	ENSOARG00020003611	protein_coding
7	10695388	ENSOARG00020004170	snoRNA
7	10695388	ENSOARG00020038995	protein_coding
7	100602358	ENSOARG00020018149	protein_coding
8	2269243	ENSOARG00020012409	protein_coding
8	57802965	ENSOARG00020018773	protein_coding
8	57802965	ENSOARG00020018939	snRNA
8	57802965	ENSOARG00020018969	protein_coding
8	57802965	ENSOARG00020019065	snRNA
9	39147793	ENSOARG00020025690	protein_coding
9	39147793	ENSOARG00020026533	protein_coding
9	74367707	ENSOARG00020020667	snoRNA
9	74367707	ENSOARG00020020713	protein_coding
9	74367707	ENSOARG00020031547	lncRNA
9	74367707	ENSOARG00020035917	protein_coding
9	75310128	ENSOARG00020021967	protein_coding
10	73335461	ENSOARG00020034820	protein_coding
11	51584156	ENSOARG00020015618	protein_coding
11	51584156	ENSOARG00020022076	protein_coding
11	51584156	ENSOARG00020022187	protein_coding
11	51584156	ENSOARG00020022253	protein_coding
11	51584156	ENSOARG00020036732	protein_coding
11	51584156	ENSOARG00020039970	protein_coding
11	61900883	ENSOARG00020009468	protein_coding
11	61900883	ENSOARG00020009513	protein_coding
11	61901473	ENSOARG00020009468	protein_coding
11	61901473	ENSOARG00020009513	protein_coding
13	7867793	ENSOARG00020025339	protein_coding
13	67728289	ENSOARG00020011970	protein_coding
13	67728289	ENSOARG00020012275	protein_coding
13	67728289	ENSOARG00020012310	snoRNA
13	67728289	ENSOARG00020012378	protein_coding
13	77378009	ENSOARG00020009953	snoRNA
13	77378009	ENSOARG00020009987	snoRNA
13	77378009	ENSOARG00020009998	snoRNA
13	77378009	ENSOARG00020010013	protein_coding
13	77378009	ENSOARG00020023667	protein_coding
13	77378009	ENSOARG00020023789	protein_coding
13	77378009	ENSOARG00020023841	protein_coding
13	77378009	ENSOARG00020034858	lncRNA
14	4350042	ENSOARG00020030059	lncRNA
14	4350042	ENSOARG00020040697	lncRNA
14	51925962	ENSOARG00020003786	protein_coding
14	51925962	ENSOARG00020003870	protein_coding
14	51925962	ENSOARG00020003917	protein_coding
14	51925962	ENSOARG00020003996	protein_coding
14	51925962	ENSOARG00020004012	protein_coding
14	51925962	ENSOARG00020004058	protein_coding
14	51925962	ENSOARG00020028648	lncRNA
14	51925962	ENSOARG00020030111	lncRNA
14	51925962	ENSOARG00020039658	protein_coding
14	62375192	ENSOARG00020003423	protein_coding
14	62375192	ENSOARG00020003508	protein_coding
14	62375192	ENSOARG00020003545	protein_coding
14	62375192	ENSOARG00020003572	miRNA
14	62375192	ENSOARG00020003596	protein_coding
14	62375192	ENSOARG00020040906	protein_coding
14	62610160	ENSOARG00020003830	protein_coding
14	62610160	ENSOARG00020003899	protein_coding
14	62610160	ENSOARG00020003937	protein_coding
14	62610160	ENSOARG00020003989	protein_coding
14	62610160	ENSOARG00020004038	protein_coding
14	62610160	ENSOARG00020004051	protein_coding
14	62610160	ENSOARG00020028170	lncRNA
14	62610160	ENSOARG00020028579	protein_coding
14	62610160	ENSOARG00020028853	protein_coding
14	62610160	ENSOARG00020036340	protein_coding
14	62610160	ENSOARG00020037910	lncRNA
14	62610160	ENSOARG00020038693	protein_coding
14	62954922	ENSOARG00020004384	protein_coding
14	62954922	ENSOARG00020004403	protein_coding
14	62954922	ENSOARG00020004422	protein_coding
14	62954922	ENSOARG00020004471	protein_coding
14	62954922	ENSOARG00020004510	protein_coding
14	62954922	ENSOARG00020004558	protein_coding
14	62954922	ENSOARG00020004589	protein_coding
14	62954922	ENSOARG00020004626	protein_coding
14	62954922	ENSOARG00020004664	protein_coding
14	62954922	ENSOARG00020004926	protein_coding
14	62954922	ENSOARG00020004950	protein_coding
14	62954922	ENSOARG00020004991	miRNA
14	62954922	ENSOARG00020005008	protein_coding
14	62954922	ENSOARG00020005036	protein_coding
14	62954922	ENSOARG00020005101	protein_coding
14	62954922	ENSOARG00020005234	protein_coding
14	62954922	ENSOARG00020005304	protein_coding
14	62954922	ENSOARG00020005414	protein_coding
14	62954922	ENSOARG00020032367	protein_coding
14	62954922	ENSOARG00020038167	protein_coding
14	62954922	ENSOARG00020038687	protein_coding
14	62954922	ENSOARG00020039845	protein_coding
14	65830741	ENSOARG00020008894	protein_coding
14	65830741	ENSOARG00020008968	snoRNA
14	65830741	ENSOARG00020027141	protein_coding
14	65830741	ENSOARG00020028805	protein_coding
14	65830741	ENSOARG00020030302	protein_coding
14	65830741	ENSOARG00020032340	protein_coding
14	65830741	ENSOARG00020034709	protein_coding
14	65830741	ENSOARG00020036765	protein_coding
15	49408866	ENSOARG00020010520	protein_coding
15	49408866	ENSOARG00020010798	protein_coding
15	49408866	ENSOARG00020010982	protein_coding
15	49408866	ENSOARG00020011034	protein_coding
15	49408866	ENSOARG00020011111	protein_coding
15	49408866	ENSOARG00020030241	lncRNA
15	49409119	ENSOARG00020010520	protein_coding
15	49409119	ENSOARG00020010798	protein_coding
15	49409119	ENSOARG00020010982	protein_coding
15	49409119	ENSOARG00020011034	protein_coding
15	49409119	ENSOARG00020011111	protein_coding
15	49409119	ENSOARG00020030241	lncRNA
15	70280954	ENSOARG00020017737	protein_coding
17	2089989	ENSOARG00020016287	protein_coding
17	2089989	ENSOARG00020033091	protein_coding
17	2089989	ENSOARG00020036218	protein_coding
17	7617104	ENSOARG00020021581	protein_coding
17	7617104	ENSOARG00020039197	protein_coding
17	13031302	ENSOARG00020032263	protein_coding
17	54837118	ENSOARG00020015756	protein_coding
17	54837118	ENSOARG00020015986	protein_coding
17	54837118	ENSOARG00020016167	protein_coding
17	55644362	ENSOARG00020018758	protein_coding
17	55644362	ENSOARG00020019000	snRNA
17	55644362	ENSOARG00020036135	lncRNA
17	55794456	ENSOARG00020018758	protein_coding
17	55794456	ENSOARG00020019021	protein_coding
17	55794456	ENSOARG00020019094	protein_coding
17	55794456	ENSOARG00020019137	protein_coding
17	55794456	ENSOARG00020031854	lncRNA
17	55794456	ENSOARG00020034280	protein_coding
17	57317973	ENSOARG00020011563	protein_coding
17	57981108	ENSOARG00020011936	protein_coding
17	57981108	ENSOARG00020012804	protein_coding
17	57981108	ENSOARG00020012942	protein_coding
17	57981108	ENSOARG00020030878	protein_coding
17	58814585	ENSOARG00020013227	protein_coding
17	59126237	ENSOARG00020034976	protein_coding
17	59616349	ENSOARG00020028857	lncRNA
17	59616349	ENSOARG00020030475	lncRNA
17	59616349	ENSOARG00020037170	lncRNA
17	59646371	ENSOARG00020027578	lncRNA
17	59646371	ENSOARG00020028857	lncRNA
17	59646371	ENSOARG00020030475	lncRNA
17	59646371	ENSOARG00020037170	lncRNA
17	59708716	ENSOARG00020027578	lncRNA
17	59708716	ENSOARG00020028857	lncRNA
17	59708716	ENSOARG00020030475	lncRNA
17	59708716	ENSOARG00020037170	lncRNA
17	59768368	ENSOARG00020027578	lncRNA
17	59768368	ENSOARG00020028857	lncRNA
17	59768368	ENSOARG00020030413	lncRNA
17	59768368	ENSOARG00020030475	lncRNA
17	59768368	ENSOARG00020033868	lncRNA
17	59768368	ENSOARG00020037170	lncRNA
17	59768368	ENSOARG00020040097	lncRNA
17	59793006	ENSOARG00020027578	lncRNA
17	59793006	ENSOARG00020027877	protein_coding
17	59793006	ENSOARG00020028857	lncRNA
17	59793006	ENSOARG00020030413	lncRNA
17	59793006	ENSOARG00020030475	lncRNA
17	59793006	ENSOARG00020033868	lncRNA
17	59793006	ENSOARG00020037170	lncRNA
17	59793006	ENSOARG00020040097	lncRNA
18	39616062	ENSOARG00020005016	protein_coding
18	39616062	ENSOARG00020005213	protein_coding
18	39616062	ENSOARG00020026939	protein_coding
18	39616062	ENSOARG00020033738	protein_coding
18	41773186	ENSOARG00020005668	protein_coding
18	62114682	ENSOARG00020015213	protein_coding
18	62114682	ENSOARG00020015528	protein_coding
18	62114682	ENSOARG00020031531	protein_coding
18	65806713	ENSOARG00020014840	protein_coding
18	65806713	ENSOARG00020014907	snoRNA
18	65806713	ENSOARG00020015010	protein_coding
18	65806713	ENSOARG00020016713	protein_coding
18	65806713	ENSOARG00020016758	protein_coding
18	65806713	ENSOARG00020028257	lncRNA
18	65806713	ENSOARG00020028499	lncRNA
18	65806713	ENSOARG00020035051	lncRNA
18	65806713	ENSOARG00020035856	lncRNA
19	8561369	ENSOARG00020026694	lncRNA
19	17380507	ENSOARG00020010228	protein_coding
19	60358663	ENSOARG00020019013	protein_coding
19	60358663	ENSOARG00020019156	protein_coding
19	60358663	ENSOARG00020019293	protein_coding
19	60358663	ENSOARG00020019321	protein_coding
19	60358663	ENSOARG00020019589	protein_coding
19	60358663	ENSOARG00020019756	protein_coding
19	60358663	ENSOARG00020027839	lncRNA
19	60358663	ENSOARG00020033437	protein_coding
19	60358663	ENSOARG00020035969	lncRNA
19	60358663	ENSOARG00020037700	protein_coding
20	19026288	ENSOARG00020011684	protein_coding
21	27230215	ENSOARG00020007638	protein_coding
21	27230215	ENSOARG00020007660	protein_coding
21	27230215	ENSOARG00020007855	protein_coding
22	24041507	ENSOARG00020008650	protein_coding
22	24041507	ENSOARG00020008903	protein_coding
22	24041507	ENSOARG00020008923	protein_coding
22	35912532	ENSOARG00020024599	protein_coding
22	35912532	ENSOARG00020024906	protein_coding
22	35912532	ENSOARG00020035199	lncRNA
22	35912532	ENSOARG00020040782	lncRNA
23	57231444	ENSOARG00020023945	protein_coding
23	57231444	ENSOARG00020024002	protein_coding
23	57231444	ENSOARG00020024019	snRNA
23	57231444	ENSOARG00020024029	protein_coding
23	57231444	ENSOARG00020032445	protein_coding
23	57231444	ENSOARG00020033906	lncRNA
23	57717942	ENSOARG00020024094	protein_coding
25	22652820	ENSOARG00020006501	protein_coding
25	22652820	ENSOARG00020006696	protein_coding
25	23833675	ENSOARG00020007038	protein_coding
25	23833675	ENSOARG00020007679	protein_coding
25	23833675	ENSOARG00020007963	protein_coding
26	35321163	ENSOARG00020024771	protein_coding
26	35321163	ENSOARG00020037651	lncRNA
26	36979940	ENSOARG00020025696	protein_coding
26	36979940	ENSOARG00020025699	protein_coding
26	36979940	ENSOARG00020025711	protein_coding
26	36979940	ENSOARG00020038613	protein_coding
26	36979940	ENSOARG00020040137	protein_coding
26	37823010	ENSOARG00020015217	protein_coding
26	37823010	ENSOARG00020029860	snRNA

## Sheet: Gene list used in David tool 
gene_ensembl_id
ENSOARG00020006497
ENSOARG00020006716
ENSOARG00020028768
ENSOARG00020029840
ENSOARG00020031021
ENSOARG00020035531
ENSOARG00020000118
ENSOARG00020010155
ENSOARG00020032532
ENSOARG00020014853
ENSOARG00020015094
ENSOARG00020012593
ENSOARG00020022232
ENSOARG00020026958
ENSOARG00020036565
ENSOARG00020026899
ENSOARG00020033540
ENSOARG00020038244
ENSOARG00020007519
ENSOARG00020007920
ENSOARG00020007976
ENSOARG00020008046
ENSOARG00020008102
ENSOARG00020008163
ENSOARG00020008297
ENSOARG00020008478
ENSOARG00020029413
ENSOARG00020030515
ENSOARG00020032438
ENSOARG00020002374
ENSOARG00020002429
ENSOARG00020035674
ENSOARG00020005387
ENSOARG00020031101
ENSOARG00020009107
ENSOARG00020009166
ENSOARG00020027177
ENSOARG00020037272
ENSOARG00020037551
ENSOARG00020040040
ENSOARG00020017546
ENSOARG00020028395
ENSOARG00020033537
ENSOARG00020005792
ENSOARG00020005028
ENSOARG00020005071
ENSOARG00020026484
ENSOARG00020027873
ENSOARG00020029720
ENSOARG00020030512
ENSOARG00020032751
ENSOARG00020035180
ENSOARG00020036546
ENSOARG00020037327
ENSOARG00020040526
ENSOARG00020025493
ENSOARG00020025577
ENSOARG00020025587
ENSOARG00020025595
ENSOARG00020029134
ENSOARG00020029642
ENSOARG00020021077
ENSOARG00020019405
ENSOARG00020019446
ENSOARG00020019566
ENSOARG00020019666
ENSOARG00020019845
ENSOARG00020027525
ENSOARG00020029379
ENSOARG00020030999
ENSOARG00020001098
ENSOARG00020001173
ENSOARG00020001244
ENSOARG00020038822
ENSOARG00020003488
ENSOARG00020003611
ENSOARG00020004170
ENSOARG00020038995
ENSOARG00020018149
ENSOARG00020012409
ENSOARG00020018773
ENSOARG00020018939
ENSOARG00020018969
ENSOARG00020019065
ENSOARG00020025690
ENSOARG00020026533
ENSOARG00020020667
ENSOARG00020020713
ENSOARG00020031547
ENSOARG00020035917
ENSOARG00020021967
ENSOARG00020034820
ENSOARG00020015618
ENSOARG00020022076
ENSOARG00020022187
ENSOARG00020022253
ENSOARG00020036732
ENSOARG00020039970
ENSOARG00020009468
ENSOARG00020009513
ENSOARG00020025339
ENSOARG00020011970
ENSOARG00020012275
ENSOARG00020012310
ENSOARG00020012378
ENSOARG00020009953
ENSOARG00020009987
ENSOARG00020009998
ENSOARG00020010013
ENSOARG00020023667
ENSOARG00020023789
ENSOARG00020023841
ENSOARG00020034858
ENSOARG00020030059
ENSOARG00020040697
ENSOARG00020003786
ENSOARG00020003870
ENSOARG00020003917
ENSOARG00020003996
ENSOARG00020004012
ENSOARG00020004058
ENSOARG00020028648
ENSOARG00020030111
ENSOARG00020039658
ENSOARG00020003423
ENSOARG00020003508
ENSOARG00020003545
ENSOARG00020003572
ENSOARG00020003596
ENSOARG00020040906
ENSOARG00020003830
ENSOARG00020003899
ENSOARG00020003937
ENSOARG00020003989
ENSOARG00020004038
ENSOARG00020004051
ENSOARG00020028170
ENSOARG00020028579
ENSOARG00020028853
ENSOARG00020036340
ENSOARG00020037910
ENSOARG00020038693
ENSOARG00020004384
ENSOARG00020004403
ENSOARG00020004422
ENSOARG00020004471
ENSOARG00020004510
ENSOARG00020004558
ENSOARG00020004589
ENSOARG00020004626
ENSOARG00020004664
ENSOARG00020004926
ENSOARG00020004950
ENSOARG00020004991
ENSOARG00020005008
ENSOARG00020005036
ENSOARG00020005101
ENSOARG00020005234
ENSOARG00020005304
ENSOARG00020005414
ENSOARG00020032367
ENSOARG00020038167
ENSOARG00020038687
ENSOARG00020039845
ENSOARG00020008894
ENSOARG00020008968
ENSOARG00020027141
ENSOARG00020028805
ENSOARG00020030302
ENSOARG00020032340
ENSOARG00020034709
ENSOARG00020036765
ENSOARG00020010520
ENSOARG00020010798
ENSOARG00020010982
ENSOARG00020011034
ENSOARG00020011111
ENSOARG00020030241
ENSOARG00020017737
ENSOARG00020016287
ENSOARG00020033091
ENSOARG00020036218
ENSOARG00020021581
ENSOARG00020039197
ENSOARG00020032263
ENSOARG00020015756
ENSOARG00020015986
ENSOARG00020016167
ENSOARG00020018758
ENSOARG00020019000
ENSOARG00020036135
ENSOARG00020019021
ENSOARG00020019094
ENSOARG00020019137
ENSOARG00020031854
ENSOARG00020034280
ENSOARG00020011563
ENSOARG00020011936
ENSOARG00020012804
ENSOARG00020012942
ENSOARG00020030878
ENSOARG00020013227
ENSOARG00020034976
ENSOARG00020028857
ENSOARG00020030475
ENSOARG00020037170
ENSOARG00020027578
ENSOARG00020030413
ENSOARG00020033868
ENSOARG00020040097
ENSOARG00020027877
ENSOARG00020005016
ENSOARG00020005213
ENSOARG00020026939
ENSOARG00020033738
ENSOARG00020005668
ENSOARG00020015213
ENSOARG00020015528
ENSOARG00020031531
ENSOARG00020014840
ENSOARG00020014907
ENSOARG00020015010
ENSOARG00020016713
ENSOARG00020016758
ENSOARG00020028257
ENSOARG00020028499
ENSOARG00020035051
ENSOARG00020035856
ENSOARG00020026694
ENSOARG00020010228
ENSOARG00020019013
ENSOARG00020019156
ENSOARG00020019293
ENSOARG00020019321
ENSOARG00020019589
ENSOARG00020019756
ENSOARG00020027839
ENSOARG00020033437
ENSOARG00020035969
ENSOARG00020037700
ENSOARG00020011684
ENSOARG00020007638
ENSOARG00020007660
ENSOARG00020007855
ENSOARG00020008650
ENSOARG00020008903
ENSOARG00020008923
ENSOARG00020024599
ENSOARG00020024906
ENSOARG00020035199
ENSOARG00020040782
ENSOARG00020023945
ENSOARG00020024002
ENSOARG00020024019
ENSOARG00020024029
ENSOARG00020032445
ENSOARG00020033906
ENSOARG00020024094
ENSOARG00020006501
ENSOARG00020006696
ENSOARG00020007038
ENSOARG00020007679
ENSOARG00020007963
ENSOARG00020024771
ENSOARG00020037651
ENSOARG00020025696
ENSOARG00020025699
ENSOARG00020025711
ENSOARG00020038613
ENSOARG00020040137
ENSOARG00020015217
ENSOARG00020029860

## Sheet: RNA coding genes
gene_id	gene_biotype
ENSOARG00020028768	lncRNA
ENSOARG00020029840	lncRNA
ENSOARG00020032532	lncRNA
ENSOARG00020036565	lncRNA
ENSOARG00020026899	lncRNA
ENSOARG00020038244	lncRNA
ENSOARG00020029413	lncRNA
ENSOARG00020030515	lncRNA
ENSOARG00020027177	lncRNA
ENSOARG00020037272	lncRNA
ENSOARG00020037551	lncRNA
ENSOARG00020028395	lncRNA
ENSOARG00020033537	lncRNA
ENSOARG00020027873	lncRNA
ENSOARG00020029720	lncRNA
ENSOARG00020030512	lncRNA
ENSOARG00020032751	lncRNA
ENSOARG00020035180	lncRNA
ENSOARG00020036546	lncRNA
ENSOARG00020037327	lncRNA
ENSOARG00020040526	lncRNA
ENSOARG00020029642	lncRNA
ENSOARG00020038822	lncRNA
ENSOARG00020031547	lncRNA
ENSOARG00020034858	lncRNA
ENSOARG00020030059	lncRNA
ENSOARG00020040697	lncRNA
ENSOARG00020028648	lncRNA
ENSOARG00020030111	lncRNA
ENSOARG00020028170	lncRNA
ENSOARG00020037910	lncRNA
ENSOARG00020030241	lncRNA
ENSOARG00020036135	lncRNA
ENSOARG00020031854	lncRNA
ENSOARG00020028857	lncRNA
ENSOARG00020030475	lncRNA
ENSOARG00020037170	lncRNA
ENSOARG00020027578	lncRNA
ENSOARG00020030413	lncRNA
ENSOARG00020033868	lncRNA
ENSOARG00020040097	lncRNA
ENSOARG00020028257	lncRNA
ENSOARG00020028499	lncRNA
ENSOARG00020035051	lncRNA
ENSOARG00020035856	lncRNA
ENSOARG00020026694	lncRNA
ENSOARG00020027839	lncRNA
ENSOARG00020035969	lncRNA
ENSOARG00020035199	lncRNA
ENSOARG00020040782	lncRNA
ENSOARG00020033906	lncRNA
ENSOARG00020037651	lncRNA
ENSOARG00020005028	miRNA
ENSOARG00020003572	miRNA
ENSOARG00020004991	miRNA
ENSOARG00020004170	snoRNA
ENSOARG00020020667	snoRNA
ENSOARG00020012310	snoRNA
ENSOARG00020009953	snoRNA
ENSOARG00020009987	snoRNA
ENSOARG00020009998	snoRNA
ENSOARG00020008968	snoRNA
ENSOARG00020014907	snoRNA
ENSOARG00020026958	snRNA
ENSOARG00020018939	snRNA
ENSOARG00020019065	snRNA
ENSOARG00020019000	snRNA
ENSOARG00020024019	snRNA
ENSOARG00020029860	snRNA

## Sheet: Protein coding genes
gene_ensembl_id	gene_biotype	gene_name
ENSOARG00020019446	protein_coding	AASDH
ENSOARG00020010155	protein_coding	ADCY5
ENSOARG00020019756	protein_coding	ALDH1L1
ENSOARG00020009513	protein_coding	APOH
ENSOARG00020030999	protein_coding	ARL9
ENSOARG00020007963	protein_coding	ATOH7
ENSOARG00020020713	protein_coding	ATP6V1C1
ENSOARG00020024029	protein_coding	ATP8B1
ENSOARG00020024599	protein_coding	ATRNL1
ENSOARG00020005792	protein_coding	BBS9
ENSOARG00020008102	protein_coding	BCS1L
ENSOARG00020017546	protein_coding	BET1
ENSOARG00020004664	protein_coding	BRSK1
ENSOARG00020037700	protein_coding	C19H3orf22
ENSOARG00020005387	protein_coding	C2CD5
ENSOARG00020003596	protein_coding	CACNG6
ENSOARG00020003508	protein_coding	CACNG7
ENSOARG00020003545	protein_coding	CACNG8
ENSOARG00020003989	protein_coding	CCDC106
ENSOARG00020019137	protein_coding	CCDC60
ENSOARG00020015756	protein_coding	CCDC63
ENSOARG00020031531	protein_coding	CCDC85C
ENSOARG00020015528	protein_coding	CCNK
ENSOARG00020019013	protein_coding	CHCHD6
ENSOARG00020019293	protein_coding	CHST13
ENSOARG00020018758	protein_coding	CIT
ENSOARG00020016713	protein_coding	CKB
ENSOARG00020011684	protein_coding	CLIC5
ENSOARG00020003611	protein_coding	CMYA5
ENSOARG00020007920	protein_coding	CNOT9
ENSOARG00020004558	protein_coding	COX6B2
ENSOARG00020019405	protein_coding	CRACD
ENSOARG00020006501	protein_coding	CTNNA3
ENSOARG00020016167	protein_coding	CUX2
ENSOARG00020025587	protein_coding	CYP2U1
ENSOARG00020007638	protein_coding	DCPS
ENSOARG00020023789	protein_coding	DDX27
ENSOARG00020012378	protein_coding	DHX35
ENSOARG00020005234	protein_coding	DNAAF3
ENSOARG00020014840	protein_coding	EIF5
ENSOARG00020022076	protein_coding	ENDOV
ENSOARG00020028853	protein_coding	EPN1
ENSOARG00020014853	protein_coding	FAM171B
ENSOARG00020012275	protein_coding	FAM83D
ENSOARG00020012804	protein_coding	FBXO21
ENSOARG00020030878	protein_coding	FBXW8
ENSOARG00020023945	protein_coding	FECH
ENSOARG00020012409	protein_coding	FILIP1
ENSOARG00020025711	protein_coding	FNTA
ENSOARG00020032438	protein_coding	FOXN2
ENSOARG00020022232	protein_coding	GALNT13
ENSOARG00020024906	protein_coding	GFRA1
ENSOARG00020021077	protein_coding	GRID2
ENSOARG00020000118	protein_coding	HACD2
ENSOARG00020025577	protein_coding	HADH
ENSOARG00020005213	protein_coding	HEATR5A
ENSOARG00020005016	protein_coding	HECTD1
ENSOARG00020007038	protein_coding	HERC4
ENSOARG00020025699	protein_coding	HOOK3
ENSOARG00020004926	protein_coding	HSPBP1
ENSOARG00020004510	protein_coding	IL11
ENSOARG00020015094	protein_coding	ITGAV
ENSOARG00020009166	protein_coding	KCNA1
ENSOARG00020040040	protein_coding	KCNA6
ENSOARG00020010013	protein_coding	KCNB1
ENSOARG00020007855	protein_coding	KIRREL3
ENSOARG00020004589	protein_coding	KMT5C
ENSOARG00020011563	protein_coding	KSR2
ENSOARG00020006497	protein_coding	KYAT3
ENSOARG00020025493	protein_coding	LEF1
ENSOARG00020026484	protein_coding	LEP
ENSOARG00020036765	protein_coding	LOC101110440
ENSOARG00020028805	protein_coding	LOC101110699
ENSOARG00020008903	protein_coding	LOC101113375
ENSOARG00020010982	protein_coding	LOC101113881
ENSOARG00020011034	protein_coding	LOC101114136
ENSOARG00020031101	protein_coding	LOC101115113
ENSOARG00020030302	protein_coding	LOC101117358
ENSOARG00020034709	protein_coding	LOC101117613
ENSOARG00020006716	protein_coding	LOC101119517
ENSOARG00020031021	protein_coding	LOC101119773
ENSOARG00020010520	protein_coding	LOC101120356
ENSOARG00020035531	protein_coding	LOC101120395
ENSOARG00020032340	protein_coding	LOC105601916
ENSOARG00020034976	protein_coding	LOC132658005
ENSOARG00020017737	protein_coding	LRRC4C
ENSOARG00020006696	protein_coding	LRRTM3
ENSOARG00020016287	protein_coding	MAP9
ENSOARG00020015010	protein_coding	MARK3
ENSOARG00020013227	protein_coding	MED13L
ENSOARG00020018773	protein_coding	MOXD1
ENSOARG00020015986	protein_coding	MYL2
ENSOARG00020007679	protein_coding	MYPN
ENSOARG00020024002	protein_coding	NARS1
ENSOARG00020021967	protein_coding	NCALD
ENSOARG00020024094	protein_coding	NEDD4L
ENSOARG00020003830	protein_coding	NLRP9
ENSOARG00020011936	protein_coding	NOS1
ENSOARG00020009107	protein_coding	Novel gene
ENSOARG00020005668	protein_coding	NPAS3
ENSOARG00020022187	protein_coding	NPTX1
ENSOARG00020002429	protein_coding	OVCH1
ENSOARG00020027525	protein_coding	PAICS
ENSOARG00020007976	protein_coding	PLCD4
ENSOARG00020019566	protein_coding	PPAT
ENSOARG00020011970	protein_coding	PPP1R16B
ENSOARG00020004950	protein_coding	PPP6R1
ENSOARG00020019021	protein_coding	PRKAB1
ENSOARG00020009468	protein_coding	PRKCA
ENSOARG00020003423	protein_coding	PRKCG
ENSOARG00020015217	protein_coding	PSD3
ENSOARG00020025690	protein_coding	RAB2A
ENSOARG00020005071	protein_coding	RBM28
ENSOARG00020025696	protein_coding	RNF170
ENSOARG00020015618	protein_coding	RNF213
ENSOARG00020008163	protein_coding	RNF25
ENSOARG00020004422	protein_coding	RPL28
ENSOARG00020018149	protein_coding	RPS6KA5
ENSOARG00020022253	protein_coding	RPTOR
ENSOARG00020015213	protein_coding	SETD3
ENSOARG00020025595	protein_coding	SGMS2
ENSOARG00020008650	protein_coding	SH3PXD2A
ENSOARG00020004384	protein_coding	SHISA7
ENSOARG00020019589	protein_coding	SLC41A3
ENSOARG00020012593	protein_coding	SLC4A10
ENSOARG00020019845	protein_coding	SPMAP2L
ENSOARG00020010228	protein_coding	SRGAP3
ENSOARG00020019666	protein_coding	SRP72
ENSOARG00020007660	protein_coding	ST3GAL4
ENSOARG00020023667	protein_coding	STAU1
ENSOARG00020008297	protein_coding	STK36
ENSOARG00020008923	protein_coding	STN1
ENSOARG00020018969	protein_coding	STX7
ENSOARG00020001173	protein_coding	SULT1B1
ENSOARG00020001244	protein_coding	SULT1E1
ENSOARG00020005101	protein_coding	SYT5
ENSOARG00020003488	protein_coding	TENT2
ENSOARG00020012942	protein_coding	TESC
ENSOARG00020038613	protein_coding	THAP1
ENSOARG00020004626	protein_coding	TMEM150B
ENSOARG00020004471	protein_coding	TMEM190
ENSOARG00020019094	protein_coding	TMEM233
ENSOARG00020038687	protein_coding	TMEM238
ENSOARG00020005008	protein_coding	TMEM86B
ENSOARG00020002374	protein_coding	TMTC1
ENSOARG00020005304	protein_coding	TNNI3
ENSOARG00020005414	protein_coding	TNNT1
ENSOARG00020010798	protein_coding	TRIM68
ENSOARG00020016758	protein_coding	TRMT61A
ENSOARG00020008478	protein_coding	TTLL4
ENSOARG00020019156	protein_coding	TXNRD3
ENSOARG00020003937	protein_coding	U2AF2
ENSOARG00020004403	protein_coding	UBE2S
ENSOARG00020001098	protein_coding	UGT2A1
ENSOARG00020019321	protein_coding	UROC1
ENSOARG00020007519	protein_coding	USP37
ENSOARG00020040906	protein_coding	VSTM1
ENSOARG00020024771	protein_coding	ZMAT4
ENSOARG00020008046	protein_coding	ZNF142
ENSOARG00020003996	protein_coding	ZNF226
ENSOARG00020004012	protein_coding	ZNF227
ENSOARG00020003917	protein_coding	ZNF234
ENSOARG00020004058	protein_coding	ZNF235
ENSOARG00020003786	protein_coding	ZNF283
ENSOARG00020003870	protein_coding	ZNF404
ENSOARG00020039658	protein_coding	ZNF45
ENSOARG00020004038	protein_coding	ZNF580
ENSOARG00020036340	protein_coding	ZNF580
ENSOARG00020028579	protein_coding	ZNF581
ENSOARG00020004051	protein_coding	ZNF784
ENSOARG00020023841	protein_coding	ZNFX1
ENSOARG00020008894	protein_coding	ZSCAN4
ENSOARG00020033437	protein_coding	ZXDC
ENSOARG00020003899	protein_coding	Novel gene
ENSOARG00020005036	protein_coding	Novel gene
ENSOARG00020011111	protein_coding	Novel gene
ENSOARG00020021581	protein_coding	Novel gene
ENSOARG00020025339	protein_coding	Novel gene
ENSOARG00020026533	protein_coding	Novel gene
ENSOARG00020026939	protein_coding	Novel gene
ENSOARG00020027141	protein_coding	Novel gene
ENSOARG00020027877	protein_coding	Novel gene
ENSOARG00020029134	protein_coding	Novel gene
ENSOARG00020029379	protein_coding	Novel gene
ENSOARG00020032263	protein_coding	Novel gene
ENSOARG00020032367	protein_coding	Novel gene
ENSOARG00020032445	protein_coding	Novel gene
ENSOARG00020033091	protein_coding	Novel gene
ENSOARG00020033540	protein_coding	Novel gene
ENSOARG00020033738	protein_coding	Novel gene
ENSOARG00020034280	protein_coding	Novel gene
ENSOARG00020034820	protein_coding	Novel gene
ENSOARG00020035674	protein_coding	Novel gene
ENSOARG00020035917	protein_coding	Novel gene
ENSOARG00020036218	protein_coding	Novel gene
ENSOARG00020036732	protein_coding	Novel gene
ENSOARG00020038167	protein_coding	Novel gene
ENSOARG00020038693	protein_coding	Novel gene
ENSOARG00020038995	protein_coding	Novel gene
ENSOARG00020039197	protein_coding	Novel gene
ENSOARG00020039845	protein_coding	Novel gene
ENSOARG00020039970	protein_coding	Novel gene
ENSOARG00020040137	protein_coding	Novel gene
